# Supplementary material for: Redetermination of synthetic warwickite, Mg3TiO2(BO3)2
Source: Acta Crystallogr Sect E Struct Rep Online. 2011 Jan 22;67(Pt 2):i18–9. doi: 10.1107/S1600536811002157 (PMC3051737; doi:10.1107/S1600536811002157)
Supplement: Supplementary file 1 [file e-67-00i18-sup1.cif]

##############################################################################
###                                                                        ###
###        Electronic paper (Acta Crystallographica Section E)             ###
###                                                                        ###
##############################################################################
#                                                                            #
# This CIF contains the data in a paper accepted for publication in Acta     #
# Crystallographica Section E. It conforms to the requirements of Notes      #
# for Authors for Section E, and has been peer reviewed under the auspices   #
# of the IUCr Commission on Journals.                                        #
#                                                                            #
# Full details of the Crystallographic Information File format               #
# are given in the paper "The Crystallographic Information File (CIF):       #
# a New Standard Archive File for Crystallography" by S. R. Hall, F. H.      #
# Allen and I. D. Brown [Acta Cryst. (1991), A47, 655-685].                  #
#                                                                            #
# The current version of the core CIF dictionary is obtainable from          #
# ftp://ftp.iucr.org/pub/cif_core.dic. The current version number is 2.4.    #
#                                                                            #
# Software is freely available for graphical display of the structure(s) in  #
# this CIF.  For information consult the CIF home page http://www.iucr.org/  #
# cif/home.html                                                              #
#                                                                            #
# This file may be used for bona fide research purposes within the           #
# scientific community so long as proper attribution is given to the journal # 
# article from which it was obtained.                                        #
#                                                                            #
##############################################################################
                                             
data_I
_audit_creation_method     SHELXL-97
_chemical_name_systematic
;
trimagnesium titanium(IV) dioxide bis(borate)
;
_chemical_formula_moiety     'B2 Mg3 O8 Ti'
_chemical_formula_sum     'B2 Mg3 O8 Ti'
_chemical_formula_structural     'Mg3 Ti O2 (B O3)2'
_chemical_formula_iupac     'Mg3 Ti O2 (B O3)2'
_chemical_formula_weight     270.45
_symmetry_cell_setting     orthorhombic
_symmetry_space_group_name_H-M     'P n m a'
_symmetry_space_group_name_hall     '-P 2ac 2n'
loop_
    _symmetry_equiv_pos_as_xyz
    'x, y, z'
    '-x+1/2, -y, z+1/2'
    'x+1/2, -y+1/2, -z+1/2'
    '-x, y+1/2, -z'
    '-x, -y, -z'
    'x-1/2, y, -z-1/2'
    '-x-1/2, y-1/2, z-1/2'
    'x, -y-1/2, z'
_cell_length_a     9.3013(5)
_cell_length_b     3.10080(14)
_cell_length_c     9.3914(6)
_cell_angle_alpha     90.00
_cell_angle_beta     90.00
_cell_angle_gamma     90.00
_cell_volume     270.86(3)
_cell_formula_units_Z     2
_cell_measurement_reflns_used     2288
_cell_measurement_theta_min     3.08
_cell_measurement_theta_max     27.49
_cell_measurement_temperature     293(2)
_exptl_crystal_description     block
_exptl_crystal_colour     colourless
_exptl_crystal_size_max     0.170
_exptl_crystal_size_mid     0.166
_exptl_crystal_size_min     0.120
_exptl_crystal_density_diffrn     3.316
_exptl_crystal_density_meas     ?
_exptl_crystal_density_method     'not measured'
_exptl_crystal_F_000     264
loop_
    _exptl_crystal_face_index_h
    _exptl_crystal_face_index_k
    _exptl_crystal_face_index_l
    _exptl_crystal_face_perp_dist
    -6.68 -1.79 -2.07 0.0883
    -8.90 -2.39 -0.43 0.0867
    -3.55 -0.96 2.85 0.0576
    2.52 0.67 2.97 0.0350
    8.37 2.25 1.13 0.0583
    -1.00 -0.27 -3.08 0.0710
    0.32 -9.32 -0.35 0.0988
    -1.99 -6.53 2.12 0.0928
    -2.47 4.23 2.64 0.0615
    0.12 9.38 -0.12 0.0652
    2.37 4.84 -2.53 0.0656
    2.33 -5.02 -2.50 0.0900
    -5.37 0.65 -2.52 0.0795
    -9.30 0.04 -0.12 0.0892
    2.93 -0.75 2.93 0.0377
    9.19 -0.13 0.47 0.0686
    6.48 0.55 -2.22 0.0823
    -1.09 0.78 -3.07 0.0648
    -1.43 -3.37 -2.85 0.0943
    -6.64 -6.56 0.08 0.0921
    1.05 3.03 2.91 0.0438
    6.13 6.64 0.79 0.0332
    3.57 1.64 -2.81 0.0678
    5.71 -7.18 0.61 0.0783
    4.00 -6.70 1.71 0.0819
    -6.43 5.47 1.33 0.0750
    -5.92 7.14 -0.40 0.0711
    -3.56 6.46 -1.91 0.0806
    6.43 -6.69 -0.39 0.0755
_exptl_absorpt_coefficient_mu     1.941
_exptl_absorpt_correction_type     numerical
_exptl_absorpt_process_details
;
(NUMABS; Higashi, 1999)
;
_exptl_absorpt_correction_T_min     0.790913
_exptl_absorpt_correction_T_max     0.839224
_exptl_special_details
;
;
_diffrn_ambient_temperature     293(2)
_diffrn_radiation_type     MoK\a
_diffrn_radiation_wavelength     0.71073
_diffrn_radiation_source     'fine-focus sealed tube'
_diffrn_radiation_monochromator     graphite
_diffrn_measurement_device_type     'Rigaku R-AXIS RAPID II'
_diffrn_measurement_method     \w
_diffrn_detector_area_resol_mean     10.0
_diffrn_reflns_number     2510
_diffrn_reflns_av_R_equivalents     0.0177
_diffrn_reflns_av_sigmaI/netI     0.0111
_diffrn_reflns_theta_min     3.08
_diffrn_reflns_theta_max     27.46
_diffrn_reflns_theta_full     27.46
_diffrn_measured_fraction_theta_max     0.992
_diffrn_measured_fraction_theta_full     0.992
_diffrn_reflns_limit_h_min     -12
_diffrn_reflns_limit_h_max     11
_diffrn_reflns_limit_k_min     -3
_diffrn_reflns_limit_k_max     3
_diffrn_reflns_limit_l_min     -12
_diffrn_reflns_limit_l_max     12
_refine_special_details
;
Refinement of <i>F</i>^2^ against ALL reflections. The weighted <i>R</i>-factor
<i>wR</i> and goodness of fit <i>S</i> are based on <i>F</i>^2^, conventional
<i>R</i>-factors <i>R</i> are based on <i>F</i>, with <i>F</i> set to zero for
negative <i>F</i>^2^. The threshold expression of <i>F</i>^2^ >
\s(<i>F</i>^2^) is used only for calculating <i>R</i>-factors(gt) <i>etc</i>.
and is not relevant to the choice of reflections for refinement.
<i>R</i>-factors based on <i>F</i>^2^ are statistically about twice as large
as those based on <i>F</i>, and <i>R</i>- factors based on ALL data will be
even larger.
;
_reflns_number_total     364
_reflns_number_gt     348
_reflns_threshold_expression     I>2sigma(I)
_refine_ls_structure_factor_coef     Fsqd
_refine_ls_matrix_type     full
_refine_ls_R_factor_all     0.0267
_refine_ls_R_factor_gt     0.0257
_refine_ls_wR_factor_gt     0.0695
_refine_ls_wR_factor_ref     0.0702
_refine_ls_goodness_of_fit_ref     1.204
_refine_ls_restrained_S_all     1.204
_refine_ls_number_reflns     364
_refine_ls_number_parameters     44
_refine_ls_number_restraints     0
_refine_ls_weighting_scheme     calc
_refine_ls_weighting_details
         'calc w=1/[\s^2^(Fo^2^)+(0.0347P)^2^+0.3981P] where P=(Fo^2^+2Fc^2^)/3'
_atom_sites_solution_primary     direct
_atom_sites_solution_secondary     difmap
_refine_ls_shift/su_max     0.000
_refine_ls_shift/su_mean     0.000
_refine_diff_density_max     0.357
_refine_diff_density_min     -0.594
_refine_ls_extinction_method     'SHELXL97 (Sheldrick, 2008)'
_refine_ls_extinction_coef     0.039(7)
_refine_ls_extinction_expression
                                  'Fc^*^=kFc[1+0.001xFc^2^\l^3^/sin(2\q)]^-1/4^'
loop_
    _atom_type_symbol
    _atom_type_description
    _atom_type_scat_dispersion_real
    _atom_type_scat_dispersion_imag
    _atom_type_scat_source
    'B' 'B' 0.0013 0.0007
                         'International Tables Vol C Tables 4.2.6.8 and 6.1.1.4'
    'O' 'O' 0.0106 0.0060
                         'International Tables Vol C Tables 4.2.6.8 and 6.1.1.4'
    'Mg' 'Mg' 0.0486 0.0363
                         'International Tables Vol C Tables 4.2.6.8 and 6.1.1.4'
    'Ti' 'Ti' 0.2776 0.4457
                         'International Tables Vol C Tables 4.2.6.8 and 6.1.1.4'
_computing_data_collection     'PROCESS-AUTO (Rigaku/MSC, 2005)'
_computing_cell_refinement     'PROCESS-AUTO (Rigaku/MSC, 2005)'
_computing_data_reduction     'PROCESS-AUTO (Rigaku/MSC, 2005)'
_computing_structure_solution     'SIR2004 (Burla <i>et al.</i>, 2005)'
_computing_structure_refinement     'SHELXL97 (Sheldrick, 2008)'
_computing_molecular_graphics     'VESTA (Momma & Izumi, 2008)'
_computing_publication_material     'SHELXL97 (Sheldrick, 2008)'
loop_
    _atom_site_type_symbol
    _atom_site_label
    _atom_site_fract_x
    _atom_site_fract_y
    _atom_site_fract_z
    _atom_site_U_iso_or_equiv
    _atom_site_adp_type
    _atom_site_calc_flag
    _atom_site_refinement_flags
    _atom_site_occupancy
    _atom_site_disorder_assembly
    _atom_site_disorder_group
    Ti Ti1 0.11388(7) 0.2500 0.07167(7) 0.0115(3) Uani d SP 0.50 . .
    Mg Mg1 0.11388(7) 0.2500 0.07167(7) 0.0115(3) Uani d SP 0.50 . .
    Mg Mg2 0.10160(8) 0.2500 0.68497(9) 0.0055(3) Uani d S 1 . .
    B B1 0.1708(3) 0.2500 0.3719(3) 0.0061(5) Uani d S 1 . .
    O O1 0.24045(19) 0.2500 0.50344(18) 0.0088(4) Uani d S 1 . .
    O O2 0.25030(18) 0.2500 0.24622(19) 0.0078(4) Uani d S 1 . .
    O O3 0.0255(2) 0.2500 0.36441(19) 0.0100(4) Uani d S 1 . .
    O O4 0.5095(2) 0.2500 0.61439(18) 0.0100(4) Uani d S 1 . .
loop_
    _atom_site_aniso_label
    _atom_site_aniso_U_11
    _atom_site_aniso_U_22
    _atom_site_aniso_U_33
    _atom_site_aniso_U_12
    _atom_site_aniso_U_13
    _atom_site_aniso_U_23
    Ti1 0.0148(4) 0.0079(4) 0.0119(4) 0.000 -0.0015(2) 0.000
    Mg1 0.0148(4) 0.0079(4) 0.0119(4) 0.000 -0.0015(2) 0.000
    Mg2 0.0040(4) 0.0045(5) 0.0079(4) 0.000 0.0001(3) 0.000
    B1 0.0069(12) 0.0038(13) 0.0077(12) 0.000 -0.0013(9) 0.000
    O1 0.0071(8) 0.0139(10) 0.0054(7) 0.000 -0.0006(6) 0.000
    O2 0.0085(8) 0.0090(9) 0.0058(7) 0.000 0.0004(6) 0.000
    O3 0.0063(9) 0.0095(10) 0.0143(9) 0.000 -0.0017(7) 0.000
    O4 0.0102(9) 0.0128(10) 0.0071(8) 0.000 -0.0020(6) 0.000
_geom_special_details
;
All e.s.d.'s (except the e.s.d. in the dihedral angle between two l.s. planes)
are estimated using the full covariance matrix. The cell e.s.d.'s are taken
into account individually in the estimation of e.s.d.'s in distances, angles
and torsion angles; correlations between e.s.d.'s in cell parameters are only
used when they are defined by crystal symmetry. An approximate (isotropic)
treatment of cell e.s.d.'s is used for estimating e.s.d.'s involving l.s.
planes.
;
loop_
    _geom_bond_atom_site_label_1
    _geom_bond_atom_site_label_2
    _geom_bond_site_symmetry_2
    _geom_bond_distance
    _geom_bond_publ_flag
    Ti1 O4 2_554 1.9702(12) yes
    Ti1 O4 2_564 1.9702(12) yes
    Ti1 O4 6_556 1.9989(19) yes
    Ti1 O2 . 2.0730(18) yes
    Ti1 O1 2_564 2.1565(13) yes
    Ti1 O1 2_554 2.1565(13) yes
    Ti1 Ti1 5 2.9502(11) no
    Ti1 Mg1 5 2.9502(11) no
    Ti1 Ti1 5_565 2.9502(11) no
    Ti1 Mg1 5_565 2.9502(11) no
    Ti1 Ti1 1_565 3.10080(14) no
    Ti1 Ti1 1_545 3.10080(14) no
    Mg2 O3 5_556 2.0043(12) yes
    Mg2 O3 5_566 2.0043(12) yes
    Mg2 O4 6_557 2.0698(19) yes
    Mg2 O1 . 2.1387(19) yes
    Mg2 O2 2_565 2.1522(13) yes
    Mg2 O2 2 2.1522(13) yes
    Mg2 Mg2 1_565 3.10080(14) no
    Mg2 Mg2 1_545 3.10080(14) no
    Mg2 Ti1 2_565 3.2465(9) no
    Mg2 Mg1 2_565 3.2465(9) no
    Mg2 Ti1 2 3.2465(9) no
    Mg2 Mg1 2 3.2465(9) no
    B1 O3 . 1.353(3) yes
    B1 O2 . 1.393(3) yes
    B1 O1 . 1.395(3) yes
loop_
    _geom_angle_atom_site_label_1
    _geom_angle_atom_site_label_2
    _geom_angle_atom_site_label_3
    _geom_angle_site_symmetry_1
    _geom_angle_site_symmetry_3
    _geom_angle
    _geom_angle_publ_flag
    O4 Ti1 O4 2_554 2_564 103.80(9) no
    O4 Ti1 O4 2_554 6_556 83.98(6) no
    O4 Ti1 O4 2_564 6_556 83.98(6) no
    O4 Ti1 O2 2_554 . 101.28(6) no
    O4 Ti1 O2 2_564 . 101.28(6) no
    O4 Ti1 O2 6_556 . 171.31(8) no
    O4 Ti1 O1 2_554 2_564 172.87(6) no
    O4 Ti1 O1 2_564 2_564 82.00(5) no
    O4 Ti1 O1 6_556 2_564 92.60(6) no
    O2 Ti1 O1 . 2_564 81.39(6) no
    O4 Ti1 O1 2_554 2_554 82.00(5) no
    O4 Ti1 O1 2_564 2_554 172.87(6) no
    O4 Ti1 O1 6_556 2_554 92.60(6) no
    O2 Ti1 O1 . 2_554 81.39(6) no
    O1 Ti1 O1 2_564 2_554 91.94(7) no
    O3 Mg2 O3 5_556 5_566 101.34(9) no
    O3 Mg2 O4 5_556 6_557 88.08(6) no
    O3 Mg2 O4 5_566 6_557 88.08(6) no
    O3 Mg2 O1 5_556 . 99.89(7) no
    O3 Mg2 O1 5_566 . 99.89(7) no
    O4 Mg2 O1 6_557 . 167.30(8) no
    O3 Mg2 O2 5_556 2_565 175.34(6) no
    O3 Mg2 O2 5_566 2_565 83.24(5) no
    O4 Mg2 O2 6_557 2_565 91.24(6) no
    O1 Mg2 O2 . 2_565 80.01(6) no
    O3 Mg2 O2 5_556 2 83.24(5) no
    O3 Mg2 O2 5_566 2 175.34(6) no
    O4 Mg2 O2 6_557 2 91.24(6) no
    O1 Mg2 O2 . 2 80.01(6) no
    O2 Mg2 O2 2_565 2 92.17(7) no
    O3 B1 O2 . . 119.1(2) yes
    O3 B1 O1 . . 120.7(2) yes
    O2 B1 O1 . . 120.3(2) yes
    B1 O1 Mg2 . . 115.18(15) no
    B1 O1 Mg1 . 2_565 123.71(9) no
    Mg2 O1 Mg1 . 2_565 98.20(6) no
    B1 O1 Ti1 . 2_565 123.71(9) no
    Mg2 O1 Ti1 . 2_565 98.20(6) no
    B1 O1 Ti1 . 2 123.71(9) no
    Mg2 O1 Ti1 . 2 98.20(6) no
    Mg1 O1 Ti1 2_565 2 91.94(7) no
    Ti1 O1 Ti1 2_565 2 91.94(7) no
    B1 O1 Mg1 . 2 123.71(9) no
    Mg2 O1 Mg1 . 2 98.20(6) no
    Mg1 O1 Mg1 2_565 2 91.94(7) no
    Ti1 O1 Mg1 2_565 2 91.94(7) no
    B1 O2 Ti1 . . 110.19(15) no
    B1 O2 Mg2 . 2_564 124.49(8) no
    Ti1 O2 Mg2 . 2_564 100.40(6) no
    B1 O2 Mg2 . 2_554 124.49(8) no
    Ti1 O2 Mg2 . 2_554 100.40(6) no
    Mg2 O2 Mg2 2_564 2_554 92.17(7) no
    B1 O3 Mg2 . 5_556 126.96(6) no
    B1 O3 Mg2 . 5_566 126.96(6) no
    Mg2 O3 Mg2 5_556 5_566 101.34(9) no
    Mg1 O4 Mg1 2 2_565 103.80(9) no
    Ti1 O4 Mg1 2 2_565 103.80(9) no
    Mg1 O4 Ti1 2 2_565 103.80(9) no
    Ti1 O4 Ti1 2 2_565 103.80(9) no
    Mg1 O4 Mg1 2 6_656 96.02(6) no
    Ti1 O4 Mg1 2 6_656 96.02(6) no
    Mg1 O4 Mg1 2_565 6_656 96.02(6) no
    Ti1 O4 Mg1 2_565 6_656 96.02(6) no
    Mg1 O4 Ti1 2 6_656 96.02(6) no
    Ti1 O4 Ti1 2 6_656 96.02(6) no
    Mg1 O4 Ti1 2_565 6_656 96.02(6) no
    Ti1 O4 Ti1 2_565 6_656 96.02(6) no
    g1 O4 Mg2 2 6_657 115.24(6) no
    Ti1 O4 Mg2 2 6_657 115.24(6) no
    Mg1 O4 Mg2 2_565 6_657 115.24(6) no
    Ti1 O4 Mg2 2_565 6_657 115.24(6) no
    Mg1 O4 Mg2 6_656 6_657 126.50(10) no
    Ti1 O4 Mg2 6_656 6_657 126.50(10) no
data_global
_journal_date_recd_electronic     2010-12-22
_journal_date_accepted     2011-01-14
_journal_name_full     'Acta Crystallographica, Section E'
_journal_year     2011
_journal_volume     67
_journal_issue      2
_journal_page_first     i18
_journal_page_last     i19
_journal_paper_category     QI
_journal_coeditor_code     WM2443
_publ_contact_author_name     'Hisanori Yamane'
_publ_contact_author_address
;
Institute of Multidisciplinary Research for Advanced Materials,
Tohoku University
2-1-1 Katahira, Aoba-ku
Sendai, 980-8577
Japan
;
_publ_contact_author_email     yamane@tagen.tohoku.ac.jp
_publ_contact_author_fax     '81 22 217 5813'
_publ_contact_author_phone     '81 22 217 5813'
_publ_section_title
;
Redetermination of synthetic warwickite, Mg~3~TiO~2~(BO~3~)~2~
;
loop_
    _publ_author_name
    _publ_author_footnote
    _publ_author_address
    'Kawano, Tetsuya' .
;
Institute of Multidisciplinary Research for Advanced Materials
Tohoku University
2-1-1 Katahira, Aoba-ku
Sendai, 980-8577
Japan
;
    'Yamane, Hisanori' .
;
Institute of Multidisciplinary Research for Advanced Materials
Tohoku University
2-1-1 Katahira, Aoba-ku
Sendai, 980-8577
Japan
;
