# Supplementary material for: Redetermination of synthetic warwickite, Mg3TiO2(BO3)2
Source: Acta Crystallogr Sect E Struct Rep Online. 2011 Jan 22;67(Pt 2):i18–9. doi: 10.1107/S1600536811002157 (PMC3051737; doi:10.1107/S1600536811002157)
Supplement: Supplementary file 2 [file e-67-00i18-Isup2.hkl]

#
# h,k,l, Fc-squared, Fo-squared, sigma(Fo-squared) and status flag
#
data_I
_shelx_title '                                      Mg3TiB2O8'
_shelx_refln_list_code          4
_shelx_F_calc_maximum      128.50
_exptl_crystal_F_000       264.00
_reflns_d_resolution_high  0.7706
 
loop_
 _symmetry_equiv_pos_as_xyz
 'x, y, z'
 '-x+1/2, -y, z+1/2'
 'x+1/2, -y+1/2, -z+1/2'
 '-x, y+1/2, -z'
 '-x, -y, -z'
 'x-1/2, y, -z-1/2'
 '-x-1/2, y-1/2, z-1/2'
 'x, -y-1/2, z'
 
_cell_length_a     9.3013
_cell_length_b     3.1008
_cell_length_c     9.3914
_cell_angle_alpha  90.000
_cell_angle_beta   90.000
_cell_angle_gamma  90.000
 
_shelx_F_squared_multiplier     1.000
 
loop_
 _refln_index_h
 _refln_index_k
 _refln_index_l
 _refln_F_squared_calc
 _refln_F_squared_meas
 _refln_F_squared_sigma
 _refln_observed_status
   2   0   0      103.03      114.40      1.12 o
   6   0   0     1246.92     1241.92     14.67 o
   8   0   0     3260.36     3087.37     31.93 o
  10   0   0      415.73      444.45      6.07 o
  12   0   0       78.24       90.90      4.34 o
   2   1   0    10755.98     9271.48    132.13 o
   4   1   0      989.67      967.58      8.38 o
   6   1   0      693.55      660.21      5.38 o
   8   1   0      367.25      379.41      3.62 o
  10   1   0      647.34      640.03      7.55 o
   0   2   0    16512.28    15095.79    407.96 o
   2   2   0       69.64       60.13      0.79 o
   4   2   0      139.58      148.58      1.15 o
   6   2   0      614.24      603.12      4.98 o
   8   2   0     1760.31     1700.90     17.92 o
  10   2   0      270.34      284.27      5.65 o
   2   3   0     2669.59     2618.57     28.90 o
   4   3   0      233.72      239.16      3.13 o
   6   3   0      302.27      286.93      4.90 o
   8   3   0      137.90      151.08      4.15 o
   1   0   1      580.37      557.69      5.20 o
   2   0   1        6.86        0.59      0.11 o
   3   0   1       16.05       11.56      0.44 o
   4   0   1      128.75      135.43      1.15 o
   5   0   1      627.42      570.75      4.40 o
   6   0   1       70.09       86.27      1.10 o
   7   0   1      329.33      345.15      3.15 o
   8   0   1      410.00      397.13      3.69 o
   9   0   1      294.04      282.69      2.97 o
  10   0   1       17.42       19.19      0.70 o
  11   0   1        1.70        2.21      0.94 o
  12   0   1       15.31        6.07      4.65 o
   0   1   1      567.54      588.17      5.82 o
   2   1   1      918.21     1052.41      9.41 o
   3   1   1     1408.69     1417.60     18.09 o
   4   1   1      399.07      461.76      2.47 o
   5   1   1      704.47      726.50      4.04 o
   6   1   1        8.35       11.62      0.39 o
   7   1   1      176.08      170.66      1.25 o
   8   1   1       21.08       20.25      0.40 o
   9   1   1        1.58        2.99      0.78 o
  10   1   1      424.56      399.86      3.38 o
  11   1   1      252.98      254.61      2.90 o
   1   2   1      204.19      179.40      1.00 o
   2   2   1        3.13        4.64      0.23 o
   3   2   1       23.04       20.66      0.42 o
   4   2   1       82.62       93.76      0.75 o
   5   2   1      309.53      306.24      2.35 o
   6   2   1       35.11       38.06      0.46 o
   7   2   1      159.19      162.90      1.43 o
   8   2   1      247.79      239.86      2.06 o
   9   2   1      201.87      211.48      2.70 o
  10   2   1       10.29        8.61      1.27 o
   0   3   1       46.08       47.33      0.73 o
   1   3   1        0.69        0.61      0.16 o
   2   3   1      159.36      158.45      1.11 o
   3   3   1      283.03      284.90      1.99 o
   4   3   1       85.77       82.05      0.88 o
   5   3   1      153.81      160.96      1.88 o
   6   3   1       13.52       13.76      1.00 o
   7   3   1      100.51      107.75      2.23 o
   0   0   2       62.16       36.21      0.97 o
   1   0   2      919.82     1011.87      7.01 o
   2   0   2        5.44        8.78      0.38 o
   3   0   2     1658.67     1674.67     12.78 o
   4   0   2       59.72       43.45      0.54 o
   5   0   2      500.87      525.71      4.17 o
   6   0   2       47.41       57.09      1.20 o
   7   0   2     3689.85     3559.79     31.73 o
   8   0   2       64.40       61.40      1.19 o
   9   0   2      218.35      207.98      2.38 o
  10   0   2        4.27        2.74      0.55 o
  11   0   2      163.20      162.82      2.44 o
   1   1   2        1.91        4.69      0.31 o
   2   1   2       71.73       50.37      0.45 o
   3   1   2     2646.97     2951.43     16.76 o
   4   1   2       81.25       94.85      0.84 o
   5   1   2     5127.90     5256.18     30.64 o
   6   1   2       12.64       12.02      0.37 o
   7   1   2      177.39      161.69      1.33 o
   8   1   2        0.04        0.64      0.35 o
   9   1   2      642.99      645.44      4.38 o
  10   1   2      129.26      125.10      1.87 o
  11   1   2        0.59        1.78      0.54 o
   0   2   2       11.00        7.92      0.41 o
   1   2   2      488.86      466.82      2.37 o
   2   2   2        2.10        3.33      0.30 o
   3   2   2      943.85      915.24      5.21 o
   4   2   2       27.53       24.29      0.46 o
   5   2   2      193.57      208.41      1.36 o
   6   2   2       28.76       30.12      0.74 o
   7   2   2     2083.06     2063.41     15.96 o
   8   2   2       37.21       37.21      0.66 o
   9   2   2      125.95      134.13      1.85 o
  10   2   2        1.67        0.72      0.61 o
   1   3   2       63.66       63.28      0.81 o
   2   3   2       12.17       12.56      0.53 o
   3   3   2      483.94      492.75      3.18 o
   4   3   2       19.58       19.33      0.57 o
   5   3   2     1569.68     1545.31     10.78 o
   6   3   2        7.72        9.10      1.00 o
   7   3   2       57.20       59.75      1.85 o
   1   0   3     2024.77     2364.44     18.51 o
   2   0   3     4368.36     4690.12     52.81 o
   3   0   3      247.75      241.19      2.21 o
   4   0   3      201.84      196.69      1.52 o
   5   0   3     1160.66     1201.07      7.79 o
   6   0   3     1028.78     1007.24      7.41 o
   7   0   3        1.60        1.81      0.41 o
   8   0   3      219.52      211.00      2.11 o
   9   0   3       70.14       69.73      1.33 o
  10   0   3      135.99      132.25      1.84 o
  11   0   3      145.22      148.06      3.04 o
   0   1   3     1248.66     1128.57     17.30 o
   1   1   3      146.01      139.90      0.74 o
   2   1   3      398.37      410.87      1.91 o
   3   1   3     3128.84     3493.16     26.13 o
   4   1   3     4338.25     4566.07     26.80 o
   5   1   3      254.53      255.05      1.35 o
   6   1   3       50.95       46.75      1.00 o
   7   1   3       37.24       38.50      0.63 o
   8   1   3       35.60       37.91      0.67 o
   9   1   3      114.12      114.95      1.21 o
  10   1   3      315.64      338.29      2.84 o
  11   1   3      314.74      315.96      2.81 o
   1   2   3      883.75      907.81      4.67 o
   2   2   3     1952.97     1918.10     10.92 o
   3   2   3      144.18      149.84      1.28 o
   4   2   3       95.16       87.35      0.86 o
   5   2   3      587.80      593.86      3.50 o
   6   2   3      574.94      582.10      3.87 o
   7   2   3        0.94        0.76      0.42 o
   8   2   3      128.75      132.94      1.70 o
   9   2   3       42.97       40.78      1.33 o
  10   2   3       90.54       84.00      2.12 o
   0   3   3      545.86      557.06      4.31 o
   1   3   3      108.44      108.92      1.10 o
   2   3   3       79.65       78.22      1.23 o
   3   3   3      774.96      775.58      5.11 o
   4   3   3     1246.65     1232.87      8.44 o
   5   3   3       79.50       75.53      1.49 o
   6   3   3       15.17       19.06      1.31 o
   7   3   3       15.23       13.41      1.45 o
   0   0   4      432.17      398.16      8.33 o
   1   0   4      119.79       94.77      1.04 o
   2   0   4     5143.71     6052.46     75.56 o
   3   0   4       41.33       26.12      0.51 o
   4   0   4      294.15      323.14      3.87 o
   5   0   4      143.39      148.05      1.56 o
   6   0   4     1635.21     1604.58     12.28 o
   7   0   4        3.93        3.83      0.60 o
   8   0   4       31.44       30.48      1.31 o
   9   0   4      154.59      148.00      2.45 o
  10   0   4      382.70      386.20      4.71 o
  11   0   4       38.87       44.99      1.88 o
   1   1   4       42.40       25.98      0.33 o
   2   1   4      487.18      514.63      2.48 o
   3   1   4      138.55      135.70      0.83 o
   4   1   4      114.68      112.84      0.89 o
   5   1   4       11.86        8.72      0.29 o
   6   1   4        4.87        4.13      0.26 o
   7   1   4      112.28      116.36      1.11 o
   8   1   4      194.92      189.62      1.64 o
   9   1   4        9.80       11.97      0.58 o
  10   1   4       16.45       16.42      1.46 o
  11   1   4      125.91      108.04      1.64 o
   0   2   4      202.68      210.17      1.66 o
   1   2   4       44.95       41.16      0.46 o
   2   2   4     1517.87     1479.02      9.01 o
   3   2   4       13.72       11.00      0.54 o
   4   2   4      145.90      151.38      1.38 o
   5   2   4       80.82       84.15      0.89 o
   6   2   4      793.32      792.16      5.38 o
   7   2   4        2.98        4.06      0.60 o
   8   2   4       20.68       20.98      0.78 o
   9   2   4       99.01       89.21      1.72 o
   1   3   4       11.53       12.73      0.70 o
   2   3   4      157.95      159.76      1.53 o
   3   3   4       43.33       45.12      0.92 o
   4   3   4       14.60       17.84      0.68 o
   5   3   4        5.20        6.84      0.66 o
   6   3   4        1.24        1.41      0.59 o
   7   3   4       48.55       43.61      1.85 o
   1   0   5     2304.96     2402.80     37.84 o
   2   0   5     1166.02     1142.55      8.33 o
   3   0   5      131.62      129.50      1.25 o
   4   0   5      174.50      161.05      2.10 o
   5   0   5     1034.03     1051.42      8.90 o
   6   0   5     1146.59     1135.28     10.27 o
   7   0   5        0.03        0.52      0.46 o
   8   0   5      578.35      569.18      6.20 o
   9   0   5     1259.01     1256.42     12.31 o
  10   0   5       84.89       82.39      2.78 o
  11   0   5       52.07       54.89      1.93 o
   0   1   5     1878.02     1882.84     21.09 o
   1   1   5     1495.60     1511.67      7.88 o
   2   1   5       58.23       68.33      0.62 o
   3   1   5      818.78      786.20      4.04 o
   4   1   5      553.71      537.12      3.18 o
   5   1   5       10.98        9.39      0.38 o
   6   1   5      828.21      810.44      4.51 o
   7   1   5     1621.77     1634.78      9.24 o
   8   1   5      733.07      736.70      4.92 o
   9   1   5        0.03       -0.02      0.31 o
  10   1   5      136.43      145.69      1.58 o
   1   2   5     1088.06     1060.22      5.96 o
   2   2   5      617.37      607.00      3.13 o
   3   2   5       76.68       79.44      1.14 o
   4   2   5      115.24      110.54      1.39 o
   5   2   5      653.00      655.79      4.52 o
   6   2   5      666.75      669.88      3.97 o
   7   2   5        0.01        0.25      0.46 o
   8   2   5      378.94      392.02      3.27 o
   9   2   5      833.88      829.78      6.80 o
   0   3   5      533.72      541.80      5.02 o
   1   3   5      387.67      397.98      3.19 o
   2   3   5        5.68        5.48      0.63 o
   3   3   5      335.35      333.40      3.21 o
   4   3   5      210.65      209.15      2.02 o
   5   3   5        2.37        2.49      0.67 o
   6   3   5      355.14      354.45      3.48 o
   0   0   6      137.76      120.32      1.96 o
   1   0   6     1109.62     1128.76      9.46 o
   2   0   6        0.14        0.76      0.38 o
   3   0   6      891.19      920.27      6.97 o
   4   0   6      101.64       94.01      1.32 o
   5   0   6        0.98        1.00      0.57 o
   6   0   6        8.37       12.59      0.76 o
   7   0   6       66.48       66.16      1.47 o
   8   0   6      175.15      174.89      2.54 o
   9   0   6       38.32       39.16      1.65 o
  10   0   6        0.10        1.41      0.98 o
   1   1   6     2374.27     2371.01     17.74 o
   2   1   6       64.78       55.98      0.62 o
   3   1   6        0.05        0.72      0.27 o
   4   1   6        0.07        1.44      0.33 o
   5   1   6       26.25       29.58      0.56 o
   6   1   6      221.05      220.77      1.66 o
   7   1   6      121.67      126.67      1.17 o
   8   1   6       13.76       12.56      0.69 o
   9   1   6      268.61      267.84      2.30 o
  10   1   6       31.32       29.53      1.06 o
   0   2   6       71.34       70.20      1.00 o
   1   2   6      590.16      588.50      3.20 o
   2   2   6        0.60        0.81      0.23 o
   3   2   6      483.50      492.69      3.15 o
   4   2   6       55.91       55.96      0.76 o
   5   2   6        0.28        0.33      0.46 o
   6   2   6        2.90        2.68      0.50 o
   7   2   6       38.13       35.59      1.09 o
   8   2   6      123.72      127.07      1.77 o
   1   3   6      743.76      752.43      5.93 o
   2   3   6       27.33       31.85      1.19 o
   3   3   6        6.96        7.00      0.76 o
   4   3   6        0.02       -0.09      0.48 o
   5   3   6       12.04       10.05      1.47 o
   1   0   7      805.68      787.17      6.98 o
   2   0   7      612.44      624.31      5.20 o
   3   0   7      241.67      244.49      2.87 o
   4   0   7       58.22       67.55      1.14 o
   5   0   7       81.23       88.86      1.51 o
   6   0   7      125.76      125.79      2.15 o
   7   0   7       34.16       39.43      1.57 o
   8   0   7      181.06      168.67      2.42 o
   9   0   7      132.96      138.06      2.71 o
   0   1   7      955.52      965.58      7.80 o
   1   1   7     1129.11     1112.90      6.23 o
   2   1   7      200.52      192.71      1.44 o
   3   1   7       88.44       90.60      0.93 o
   4   1   7      168.94      169.57      1.34 o
   5   1   7        1.60        0.83      0.36 o
   6   1   7      582.93      566.39      3.73 o
   7   1   7      174.16      183.28      1.54 o
   8   1   7       37.37       37.94      0.98 o
   9   1   7      198.07      194.42      2.13 o
   1   2   7      447.23      439.30      2.73 o
   2   2   7      366.46      365.09      2.48 o
   3   2   7      157.00      165.50      1.46 o
   4   2   7       31.54       30.45      0.76 o
   5   2   7       51.59       55.89      1.17 o
   6   2   7       76.02       74.31      1.59 o
   7   2   7       25.50       25.46      1.25 o
   0   3   7      375.50      360.23      5.82 o
   1   3   7      419.07      418.41      4.59 o
   2   3   7       62.86       67.00      1.29 o
   3   3   7       48.34       52.27      1.21 o
   4   3   7       67.22       66.47      1.73 o
   0   0   8       10.68       14.36      1.37 o
   1   0   8       60.55       57.65      1.16 o
   2   0   8      261.65      249.22      2.68 o
   3   0   8       66.84       65.99      1.22 o
   4   0   8     4097.18     4044.34     40.24 o
   5   0   8        6.87        6.83      1.16 o
   6   0   8      381.75      377.32      4.34 o
   7   0   8       19.68       21.27      1.14 o
   8   0   8        8.89        7.53      1.18 o
   9   0   8        4.87        5.45      1.15 o
   1   1   8       43.08       38.78      0.70 o
   2   1   8     1015.84     1010.84      5.91 o
   3   1   8       36.91       38.61      0.80 o
   4   1   8      271.41      255.10      1.95 o
   5   1   8       59.56       62.45      0.99 o
   6   1   8     1232.73     1208.62      7.74 o
   7   1   8        1.26        1.16      0.55 o
   8   1   8      698.64      719.68      5.04 o
   0   2   8       17.48       16.83      0.91 o
   1   2   8       38.12       37.81      0.82 o
   2   2   8      159.78      158.86      1.48 o
   3   2   8       40.92       42.61      0.80 o
   4   2   8     2415.83     2382.05     17.67 o
   5   2   8        4.60        3.98      0.65 o
   6   2   8      264.69      261.56      2.94 o
   1   3   8       21.14       22.55      1.39 o
   1   0   9        2.21        1.45      0.66 o
   2   0   9        4.22        4.14      0.69 o
   3   0   9      247.02      249.77      2.74 o
   4   0   9       11.98       12.15      1.68 o
   5   0   9       23.67       26.98      1.43 o
   6   0   9       97.60       91.56      1.96 o
   7   0   9        1.17        0.69      0.85 o
   8   0   9       25.48       34.45      1.56 o
   0   1   9      168.45      165.09      2.19 o
   1   1   9      156.31      165.95      1.54 o
   2   1   9        4.33        4.51      0.53 o
   3   1   9       14.93       13.13      1.41 o
   4   1   9      142.61      139.42      1.44 o
   5   1   9       11.87       14.24      1.32 o
   6   1   9        6.81        4.97      0.70 o
   7   1   9       41.03       45.44      1.05 o
   1   2   9        0.34        0.29      0.40 o
   2   2   9        2.80        1.69      0.47 o
   3   2   9      158.85      162.80      1.65 o
   4   2   9        5.02        5.21      1.13 o
   5   2   9       15.57       18.69      0.96 o
   0   0  10       22.64       22.89      1.57 o
   1   0  10      525.72      533.02      5.32 o
   2   0  10       13.32       12.98      2.26 o
   3   0  10     1122.26     1115.52     10.06 o
   4   0  10        2.98        1.93      0.73 o
   5   0  10       96.56      108.02      2.23 o
   6   0  10       14.72       11.85      1.22 o
   1   1  10     1335.90     1335.55      8.41 o
   2   1  10       13.39       10.13      1.12 o
   3   1  10       79.46       81.89      1.20 o
   4   1  10        4.23        3.23      0.59 o
   5   1  10      246.69      239.97      2.34 o
   6   1  10        0.39        0.56      0.58 o
   0   2  10       10.60        9.77      1.62 o
   1   2  10      362.74      367.32      2.86 o
   2   2  10        9.66        7.09      1.64 o
   3   2  10      743.34      742.36      6.07 o
   1   0  11        0.75        0.58      0.68 o
   2   0  11      354.02      359.08      4.16 o
   3   0  11       15.82       11.57      2.56 o
   4   0  11       79.76       80.35      2.15 o
   5   0  11      128.05      127.99      2.67 o
   0   1  11      967.45      973.09      9.34 o
   1   1  11       73.99       74.75      1.43 o
   2   1  11        5.79        3.52      0.71 o
   3   1  11        3.41        3.42      0.74 o
   4   1  11       12.51       13.43      1.26 o
   0   0  12      165.92      152.95      3.78 o
   1   0  12        0.15        0.67      0.79 o
   2   0  12      204.68      219.55      3.07 o
 
